# Supplementary material for: Over-Expression of Rose RrLAZY1 Negatively Regulates the Branch Angle of Transgenic Arabidopsis Inflorescence
Source: Int J Mol Sci. 2021 Dec 20;22(24):13664. doi: 10.3390/ijms222413664 (PMC8709306; doi:10.3390/ijms222413664)
Supplement: Supplementary file 1 [file ijms-22-13664-s001.zip]

Archive with 1 entries (1 files):
- ijms-1477115-supplementary.pdf
